# Supplementary material for: Catheter navigation by intracardiac echocardiography enables zero-fluoroscopy linear lesion formation and bidirectional cavotricuspid isthmus block in patients with typical atrial flutter
Source: Cardiovasc Ultrasound. 2023 Aug 3;21:13. doi: 10.1186/s12947-023-00312-w (PMC10398930; doi:10.1186/s12947-023-00312-w)
Supplement: Supplementary file 5 — Additional file 5. [file 12947_2023_312_MOESM5_ESM.zip]

Archive with 2 entries (2 files):
- Clip 5 Capture.jpg
- Clip 5.mp4
